# Supplementary material for: Synergistic effect of eicosapentaenoic acid-enriched phospholipids and sea cucumber saponin on orotic acid-induced non-alcoholic fatty liver disease in rats
Source: R Soc Open Sci. 2018 Jul 11;5(7):172182. doi: 10.1098/rsos.172182 (PMC6083717; doi:10.1098/rsos.172182)
Supplement: Data S1 [file rsos172182supp1.xlsx]

## Sheet: Sheet1
		Growth parameters
Group	Number	Initial body weight	Body weight gain	Food intake	Liver weight	Epididymal weight	Perirenal weight
		g	g	g/d	10g/kg body weight	10g/kg body weight	10g/kg body weight
Con	1-1	261.5	54.5	22	2.51	0.94	0.74
	1-2	263.2	56.8	23.1	2.17	1.01	0.85
	1-3	271	59.7	23.7	2.08	0.88	0.61
	1-4	279.5	56.2	24.5	3.24	1.29	1.19
	1-5	280.2	38.1	24.9	3.22	1.19	1.25
	1-6	285.4	41.1	24.5	3.95	0.93	1.31
	1-7	293.3	40.1	24.7	4.21	1.11	1.85
OA	2-1	265.9	41.8	22.7	4.78	0.93	0.82
	2-2	266.4	42.9	22.8	5	1.21	1.02
	2-3	271.1	44.9	23.6	3.88	1.29	1.09
	2-4	275.5	50.6	24.6	4.29	1.37	1.16
	2-5	282.4	30.2	24.2	4.53	1.35	1.23
	2-6	283.2	39.1	24.7	4.23	1.45	1.3
	2-7	290.3	33.5	24	3.79	1.43	1.29
EPA-PL	3-1	267.9	57.5	22.3	3.77	0.96	0.76
	3-2	269.4	56.4	22.3	4.53	0.99	0.69
	3-3	274.2	51.2	22.5	3.71	1.11	0.82
	3-4	275.8	42.2	24.3	4.23	1.13	0.92
	3-5	276.6	38	24.1	3.57	1.31	1.09
	3-6	280.2	38.4	25.4	3.98	1.21	0.79
	3-7	289.3	32.8	26.2	4.19	1.26	1.19
SCS	4-1	263.6	54.7	23.2	4.46	1.09	0.88
	4-2	266.2	50.5	23.1	4.83	1.18	1.12
	4-3	272.5	46.9	22.2	5.05	1.3	1.05
	4-4	276.4	46.2	22.8	4.42	1.33	1.23
	4-5	280.4	38.5	25.5	4.72	1.36	1.34
	4-6	285.2	37.4	26.6	3.55	1.42	1.43
	4-7	290.5	35.9	26.4	3.97	1.46	1.43
EPA-PL/SCS 0.5:0.5	5-1	274.8	56.1	23.5	4.42	1.01	0.67
	5-2	274.1	52.8	23.1	4.5	0.98	0.89
	5-3	273.1	46.4	23	3.79	1.11	0.85
	5-4	273	55.2	24.5	3.69	1.23	0.86
	5-5	274.8	45.6	24.3	4.16	1.25	1.13
	5-6	278.9	40.4	24.2	4.51	1.21	0.94
	5-7	285.5	40.5	25.2	3.93	1.15	1.26
EPA-PL/SCS 1:1	6-1	266.1	50.5	21..8	3.69	1.04	0.72
	6-2	268.3	55.4	20.6	3.47	1.09	1.02
	6-3	275	49.2	22.4	3.61	1.12	0.99
	6-4	276.5	43.2	22.6	3.19	1.32	1.12
	6-5	280.2	43.5	24.2	3.9	1.28	1.19
	6-6	283.3	42.4	24.4	3.7	1.29	1.03
	6-7	284.7	37.3	26.8	3.6	1.36	1.35
