# Supplementary material for: Synergistic effect of eicosapentaenoic acid-enriched phospholipids and sea cucumber saponin on orotic acid-induced non-alcoholic fatty liver disease in rats
Source: R Soc Open Sci. 2018 Jul 11;5(7):172182. doi: 10.1098/rsos.172182 (PMC6083717; doi:10.1098/rsos.172182)
Supplement: Data S2 [file rsos172182supp2.xlsx]

## Sheet: Sheet1
		Serum patameters(mmol/L)
Group	Number	TG	TC	FFA	Glucose
Con	1-1	0.61	2.21	0.66	10.5004
	1-2	0.71	2.36	0.64	7.8436
	1-3	0.65	2.59	0.92	9.9823
	1-4	0.81	2.75	0.96	7.6908
	1-5	0.85	2.78	0.84	7.5508
	1-6	0.89	2.93	0.61	7.0013
	1-7	0.96	2.98	0.34	7.4202
OA	2-1	0.2	1.38	0.51	8.7783
	2-2	0.21	1.43	0.56	7.9823
	2-3	0.42	1.72	0.62	9.2647
	2-4	0.62	1.65	0.81	7.1862
	2-5	0.52	1.73	0.63	7.5843
	2-6	0.44	1.7	0.42	6.4345
	2-7	0.97	2.23	0.72	7.54
EPA-PL	3-1	0.41	1.5	0.59	9.4897
	3-2	0.56	1.99	0.62	8.0265
	3-3	0.62	2.03	0.75	9.2647
	3-4	0.65	2.42	0.94	7.5623
	3-5	0.69	2.89	0.58	7.3186
	3-6	0.76	2.44	0.71	9.2238
	3-7	0.99	2.99	0.44	7.3189
SCS	4-1	0.29	1.65	0.62	7.5821
	4-2	0.43	1.86	0.68	8.2436
	4-3	0.46	1.95	0.89	8.4245
	4-4	0.52	1.98	0.96	9.8206
	4-5	0.42	2.01	0.68	7.6417
	4-6	0.58	2.19	0.51	7.5824
	4-7	0.87	2.31	0.78	8.612
EPA-PL/SCS 0.5:0.5	5-1	0.42	2.01	0.3	9.8524
	5-2	0.48	2.09	0.52	8.4958
	5-3	0.51	2.13	0.82	7.9338
	5-4	0.65	2.28	0.4	9.2647
	5-5	0.79	2.32	0.82	9.9323
	5-6	0.62	2.26	0.88	8.76325
	5-7	0.94	2.5	0.98	8.2918
EPA-PL/SCS 1:1	6-1	0.2	1.79	0.66	7.4114
	6-2	0.22	1.47	0.54	8.4918
	6-3	0.33	1.99	0.72	7.4908
	6-4	0.32	2.02	0.85	8.8338
	6-5	1.11	2.01	0.97	7.8522
	6-6	0.42	2.69	0.84	7.0218
	6-7	1.39	2.24	0.81	8.6422
