# Supplementary material for: Synergistic effect of eicosapentaenoic acid-enriched phospholipids and sea cucumber saponin on orotic acid-induced non-alcoholic fatty liver disease in rats
Source: R Soc Open Sci. 2018 Jul 11;5(7):172182. doi: 10.1098/rsos.172182 (PMC6083717; doi:10.1098/rsos.172182)
Supplement: Data S3 [file rsos172182supp3.xlsx]

## Sheet: Sheet1
		hepatic lipid (mg/g liver)
Group	Number	TG	TC	PL
Con	1-1	19.4872	6.9587	38.1524
	1-2	17.0062	2.4023	35.2315
	1-3	18.0094	3.2422	38.7386
	1-4	16.8952	4.6289	49.3485
	1-5	17.0724	3.2415	53.0856
	1-6	18.1021	3.2456	29.4451
	1-7	20.3552	4.0245	38.2145
OA	2-1	122.103	9.8144	40.6467
	2-2	174.441	10.5804	37.5662
	2-3	167.261	11.0835	37.1926
	2-4	132.199	8.838	30.7088
	2-5	186.506	11.6207	38.4872
	2-6	105.89	8.1238	37.1737
	2-7	193.726	12.8837	45.598
EPA-PL	3-1	13.9525	3.5142	47.5028
	3-2	112.453	9.7317	33.4799
	3-3	48.7298	4.847	37.3419
	3-4	91.3956	8.1094	43.9811
	3-5	13.2448	3.1159	40.4437
	3-6	10.9447	2.938	42.0546
	3-7	11.1916	2.9139	37.0146
SCS	4-1	51.2019	3.1712	32.7952
	4-2	198.475	9.4763	36.6098
	4-3	165.708	9.5392	31.9486
	4-4	81.5811	7.2294	38.7695
	4-5	187.923	9.2756	33.0999
	4-6	23.1606	4.1271	45.7631
	4-7	34.213	4.0119	36.4853
EPA-PL/SCS 0.5:0.5	5-1	99.0634	7.899	34.1018
	5-2	24.0593	4.0854	35.3102
	5-3	22.6623	4.1085	36.4579
	5-4	21.3362	8.352	33.8456
	5-5	33.2439	5.6503	36.1197
	5-6	63.7713	6.4175	41.3547
	5-7	27.0254	2.7167	33.4281
EPA-PL/SCS 1:1	6-1	30.0153	8.1696	37.4331
	6-2	46.8652	4.1132	54.4936
	6-3	13.2264	9.5184	32.2655
	6-4	22.1782	3.7982	42.2201
	6-5	17.2067	6.7602	46.3362
	6-6	22.8322	6.701	37.5064
	6-7	23.1785	4.1853	38.6107
