# Supplementary material for: Synergistic effect of eicosapentaenoic acid-enriched phospholipids and sea cucumber saponin on orotic acid-induced non-alcoholic fatty liver disease in rats
Source: R Soc Open Sci. 2018 Jul 11;5(7):172182. doi: 10.1098/rsos.172182 (PMC6083717; doi:10.1098/rsos.172182)
Supplement: Data S4 [file rsos172182supp4.xlsx]

## Sheet: Sheet1
		Hepatic parameters(IU/L)
Group	Number	AST	ALT
Con	1-1	16.2055	33.5593
	1-2	6.5111	9.4313
	1-3	10.2681	18.5654
	1-4	10.2191	12.6003
	1-5	10.5236	31.2145
	1-6	17.7012	10.6235
	1-7	10.3952	17.3123
OA	2-1	42.9803	77.8292
	2-2	20.6747	84.7111
	2-3	16.3614	46.8976
	2-4	24.2648	57.6285
	2-5	27.2165	43.848
	2-6	24.6411	24.951
	2-7	15.1755	56.601
EPA-PL	3-1	21.2124	32.2197
	3-2	15.2059	63.2832
	3-3	13.1025	23.3183
	3-4	18.6234	46.9976
	3-5	15.4903	27.6205
	3-6	32.9847	30.2122
	3-7	30.3524	27.6205
SCS	4-1	22.8153	76.6833
	4-2	15.0903	44.6263
	4-3	26.3418	44.6263
	4-4	44.8285	66.8536
	4-5	23.6411	47.8002
	4-6	29.1076	31.7858
	4-7	23.4212	76.6833
EPA-PL/SCS 0.5:0.5	5-1	19.2021	39.0697
	5-2	28.1076	39.0962
	5-3	15.8059	15.7043
	5-4	26.3418	49.9876
	5-5	14.5614	22.1437
	5-6	23.8153	37.0474
	5-7	11.7354	18.7403
EPA-PL/SCS 1:1	6-1	5.2401	18.2234
	6-2	14.5614	54.4389
	6-3	6.6149	28.9042
	6-4	19.5747	40.7954
	6-5	11.2191	24.5172
	6-6	13.9636	31.5445
	6-7	9.7679	20.4272
